# Supplementary material for: Kinetic properties of glucose 6-phosphate dehydrogenase and inhibition effects of several metal ions on enzymatic activity in vitro and cells
Source: Sci Rep. 2024 Mar 9;14:5806. doi: 10.1038/s41598-024-56503-6 (PMC10924972; doi:10.1038/s41598-024-56503-6)
Supplement: Supplementary file 2 — Supplementary Information 2. [file 41598_2024_56503_MOESM2_ESM.xlsx]

## Sheet: Sheet1
Table S1 Prediction score of metal ion docking with G6PD
Residue Number	Amino Acid	Cu2+	Zn2+	Cd2+
1	MET	-0.452	-0.419	-0.468
2	ARG	-0.452	-0.419	-0.468
3	LYS	-0.452	0.862	-0.468
4	PHE	-0.452	-0.419	-0.468
5	SER	-0.452	-0.419	-0.468
6	ARG	-0.452	-0.419	-0.468
7	ASP	-0.452	0.862	-0.468
8	ARG	-0.452	-0.419	-0.468
9	ILE	-0.452	-0.419	-0.468
10	THR	-0.452	-0.419	-0.468
11	ALA	-0.452	-0.419	-0.468
12	VAL	-0.452	-0.419	-0.468
13	LYS	-0.452	-0.234	-0.468
14	THR	-0.452	-0.419	-0.468
15	LEU	-0.452	-0.419	-0.468
16	ILE	-0.452	-0.419	-0.468
17	GLU	-0.452	-0.234	-0.468
18	THR	-0.452	-0.419	-0.468
19	LEU	-0.452	-0.419	-0.468
20	ILE	-0.452	-0.419	-0.468
21	PHE	-0.452	-0.419	-0.468
22	GLU	-0.452	-0.419	-0.468
23	ARG	-0.452	-0.419	-0.468
24	ASN	-0.452	-0.419	-0.468
25	GLN	-0.452	-0.419	-0.468
26	THR	-0.452	-0.419	-0.468
27	SER	-0.452	-0.419	-0.468
28	THR	-0.452	-0.419	-0.468
29	MET	-0.452	-0.419	-0.468
30	ALA	-0.452	-0.419	-0.468
31	GLN	-0.452	-0.419	-0.468
32	ALA	-0.452	-0.419	-0.468
33	ASP	-0.452	0.429	1.232
34	ILE	-0.452	-0.419	-0.468
35	ALA	-0.452	-0.419	-0.468
36	LEU	-0.452	-0.419	-0.468
37	ILE	-0.452	-0.419	-0.468
38	GLY	-0.452	-0.419	-0.468
39	LEU	-0.452	-0.419	-0.468
40	ALA	-0.452	-0.419	-0.468
41	VAL	-0.452	-0.419	-0.468
42	MET	-0.452	-0.419	-0.468
43	GLY	-0.452	-0.419	-0.468
44	GLN	-0.452	-0.419	-0.468
45	ASN	-0.452	0.026	-0.468
46	LEU	-0.452	-0.419	-0.468
47	ILE	-0.452	-0.419	-0.468
48	LEU	-0.452	1.078	-0.468
49	ASN	1.62	0.96	-0.468
50	MET	-0.452	-0.419	-0.468
51	ASN	-0.452	1.078	-0.468
52	ASP	1.834	3.729	1.576
53	HIS	1.834	3.729	1.576
54	GLY	-0.452	0.017	-0.468
55	PHE	-0.452	-0.419	-0.468
56	VAL	-0.452	-0.419	-0.468
57	VAL	-0.452	-0.419	-0.468
58	CYS	-0.452	-0.419	-0.468
59	ALA	-0.452	-0.419	-0.468
60	PHE	-0.452	-0.419	-0.468
61	ASN	-0.452	-0.419	-0.468
62	ARG	-0.452	-0.419	-0.468
63	THR	-0.452	-0.419	-0.468
64	VAL	3.673	0.497	-0.468
65	SER	-0.452	-0.419	1.143
66	LYS	-0.452	-0.419	-0.468
67	VAL	2.2	-0.256	-0.468
68	HIS	3.673	1.82	1.698
69	ASP	0.258	1.288	1.143
70	PHE	-0.452	-0.071	-0.468
71	LEU	-0.452	-0.419	-0.468
72	ASN	1.549	-0.017	-0.468
73	ASN	-0.055	-0.419	0.443
74	GLU	1.323	1.333	1.43
75	ALA	-0.452	1.078	-0.468
76	LYS	-0.452	-0.419	-0.468
77	GLY	-0.452	-0.419	-0.468
78	THR	-0.452	-0.419	-0.468
79	LYS	-0.452	-0.419	-0.468
80	VAL	-0.452	-0.419	-0.468
81	ILE	-0.452	-0.419	-0.468
82	GLY	0.603	-0.419	-0.468
83	ALA	0.66	0.605	-0.468
84	GLU	3.394	1.82	1.698
85	SER	-0.452	-0.419	-0.468
86	LEU	-0.452	-0.419	-0.468
87	LYS	-0.452	-0.419	-0.468
88	ASP	-0.452	0.605	-0.468
89	MET	-0.452	-0.419	-0.468
90	VAL	-0.452	-0.419	-0.468
91	SER	-0.452	-0.419	-0.468
92	LYS	-0.452	-0.419	-0.468
93	LEU	-0.452	-0.419	-0.468
94	LYS	-0.452	-0.419	1.232
95	LYS	-0.452	0.12	2.373
96	PRO	-0.452	-0.419	0.717
97	CYS	-0.452	0.045	0.554
98	ARG	-0.452	-0.419	1.232
99	ILE	-0.452	-0.419	-0.468
100	ILE	-0.452	-0.419	-0.468
101	LEU	-0.452	-0.419	-0.468
102	LEU	-0.452	-0.419	-0.468
103	VAL	-0.452	-0.419	1.522
104	LYS	-0.452	-0.419	-0.468
105	ALA	-0.452	-0.419	-0.468
106	GLY	-0.452	-0.419	-0.468
107	GLN	-0.452	2.888	0.832
108	ALA	-0.452	-0.419	-0.468
109	VAL	-0.452	-0.419	1.795
110	ASP	-0.452	3.129	3.096
111	ASP	-0.452	3.129	3.096
112	PHE	-0.452	-0.419	-0.468
113	ILE	-0.452	-0.419	-0.468
114	ASP	-0.452	1.842	1.274
115	LYS	-0.452	-0.087	1.508
116	LEU	-0.452	-0.419	-0.468
117	VAL	-0.452	-0.419	-0.468
118	PRO	-0.452	-0.419	-0.468
119	LEU	-0.452	-0.419	-0.468
120	LEU	-0.452	-0.419	-0.468
121	GLU	-0.452	2.677	2.901
122	PRO	-0.452	-0.419	-0.468
123	GLY	1.221	-0.419	-0.468
124	ASP	-0.452	2.677	2.901
125	ILE	0.812	-0.419	-0.468
126	ILE	-0.452	-0.419	-0.468
127	ILE	-0.452	-0.419	-0.468
128	ASP	-0.452	1.986	1.997
129	GLY	-0.452	-0.419	-0.468
130	GLY	0.682	-0.419	1.522
131	ASN	-0.452	-0.249	1.189
132	SER	1.02	-0.419	1.889
133	GLU	0.069	2.204	3.799
134	TYR	-0.452	-0.419	3.799
135	ARG	0.069	-0.419	2.017
136	ASP	1.876	1.986	1.997
137	THR	0.297	-0.419	1.889
138	THR	0.731	-0.419	-0.468
139	ARG	-0.452	-0.419	-0.468
140	ARG	1.876	-0.419	-0.468
141	CYS	0.731	-0.049	0.623
142	LYS	0.325	-0.24	-0.468
143	SER	-0.452	-0.419	-0.468
144	LEU	-0.452	-0.419	-0.468
145	LYS	1.993	0.703	-0.468
146	GLU	-0.452	-0.419	-0.468
147	LYS	-0.452	-0.419	-0.468
148	ASN	-0.452	0.433	-0.468
149	LEU	-0.452	-0.419	-0.468
150	LEU	1.993	-0.419	-0.468
151	PHE	0.88	-0.419	-0.468
152	VAL	-0.097	-0.419	-0.468
153	GLY	-0.452	-0.419	1.017
154	SER	-0.452	-0.419	1.997
155	GLY	-0.452	-0.419	-0.468
156	VAL	0.258	-0.419	-0.468
157	SER	2.978	-0.419	-0.468
158	GLY	1.881	-0.419	-0.468
159	GLY	-0.452	-0.419	-0.468
160	GLU	1.323	1.333	1.43
161	ASP	-0.452	0.026	-0.468
162	GLY	-0.452	-0.419	-0.468
163	ALA	-0.452	-0.419	-0.468
164	ARG	0.765	-0.138	1.28
165	TYR	1.008	0.758	-0.468
166	GLY	0.254	-0.419	-0.468
167	PRO	-0.452	-0.419	-0.468
168	SER	2.26	0.88	-0.468
169	LEU	-0.452	-0.419	-0.468
170	MET	1.444	0.603	-0.468
171	PRO	-0.452	-0.419	-0.468
172	GLY	0.189	-0.419	-0.468
173	GLY	-0.452	-0.096	-0.468
174	HIS	1.993	3.179	1.498
175	LYS	0.866	0.683	-0.468
176	ASP	1.551	3.179	1.498
177	ALA	-0.452	-0.419	-0.468
178	TRP	-0.452	-0.419	-0.468
179	PRO	0.491	-0.419	-0.468
180	HIS	1.221	0.7	-0.468
181	LEU	-0.452	-0.419	-0.468
182	LYS	-0.452	-0.419	-0.468
183	ASP	-0.452	0.408	1.232
184	ILE	-0.452	-0.419	-0.468
185	PHE	0.088	-0.419	-0.468
186	GLN	-0.452	-0.419	-0.468
187	SER	-0.452	3.256	-0.468
188	ILE	-0.452	-0.419	-0.468
189	ALA	0.906	-0.419	-0.468
190	ALA	-0.452	-0.419	-0.468
191	LYS	0.104	-0.211	-0.468
192	VAL	-0.452	-0.419	-0.468
193	GLY	-0.452	-0.419	-0.468
194	THR	-0.452	-0.419	-0.468
195	GLY	-0.452	-0.419	-0.468
196	GLU	-0.452	-0.419	1.006
197	PRO	-0.452	-0.419	-0.468
198	CYS	-0.452	-0.419	-0.468
199	CYS	-0.452	-0.419	-0.468
200	ASP	-0.452	-0.419	1.006
201	TRP	-0.452	-0.419	-0.468
202	VAL	-0.452	-0.419	-0.468
203	GLY	-0.452	-0.419	-0.468
204	ASP	1.108	0.267	1.144
205	GLU	0.571	0.267	1.144
206	GLY	-0.452	-0.419	0.697
207	ALA	-0.452	-0.419	-0.468
208	GLY	0.117	-0.419	-0.468
209	HIS	1.02	1.458	1.795
210	PHE	-0.452	-0.419	-0.468
211	VAL	3.698	0.29	-0.468
212	LYS	1.28	1.299	-0.468
213	MET	-0.452	-0.419	-0.468
214	VAL	-0.452	-0.419	-0.468
215	HIS	3.698	4.362	2.065
216	ASN	0.202	-0.419	2.065
217	GLY	-0.452	-0.045	-0.468
218	ILE	-0.452	-0.419	-0.468
219	GLU	2.26	4.362	1.337
220	TYR	0.709	0.907	-0.468
221	GLY	-0.452	-0.419	-0.468
222	ASP	0.54	0.442	0.684
223	MET	-0.452	-0.419	-0.468
224	GLN	-0.452	0.624	2.762
225	LEU	-0.452	-0.419	-0.468
226	ILE	-0.452	-0.419	-0.468
227	CYS	0.956	-0.198	-0.468
228	GLU	0.251	0.624	2.762
229	ALA	-0.452	-0.419	-0.468
230	TYR	-0.452	-0.419	-0.468
231	HIS	1.471	2.373	2.337
232	LEU	-0.452	-0.419	-0.468
233	MET	0.502	-0.419	-0.468
234	LYS	0.849	1.101	-0.468
235	ASP	1.471	2.373	2.337
236	VAL	-0.452	-0.419	-0.468
237	LEU	-0.452	-0.419	-0.468
238	CYS	-0.452	-0.419	-0.468
239	MET	0.341	-0.419	0.855
240	ASN	0.883	0.017	0.531
241	HIS	2.15	6.02	1.408
242	ASP	1.44	6.02	2.474
243	GLU	1.115	1.455	2.474
244	MET	0.853	-0.419	-0.468
245	ALA	-0.138	-0.419	-0.468
246	GLN	1.115	0.906	0.945
247	VAL	-0.452	-0.419	-0.468
248	PHE	-0.452	-0.419	-0.468
249	GLU	-0.452	0.906	0.986
250	GLN	-0.452	-0.419	0.802
251	TRP	-0.452	-0.419	-0.468
252	ASN	-0.452	-0.419	0.581
253	LYS	-0.452	-0.419	-0.468
254	THR	-0.452	-0.243	-0.468
255	GLU	-0.452	-0.419	1.006
256	LEU	-0.452	-0.419	-0.468
257	ASP	-0.452	0.578	-0.468
258	SER	-0.452	0.578	-0.468
259	PHE	-0.452	-0.419	-0.468
260	LEU	-0.452	-0.419	-0.468
261	ILE	-0.452	-0.419	-0.468
262	GLU	-0.452	0.641	0.656
263	ILE	-0.452	-0.419	-0.468
264	THR	-0.452	-0.419	-0.468
265	ALA	-0.452	-0.419	-0.468
266	ASN	-0.452	-0.419	0.986
267	ILE	-0.452	-0.419	-0.468
268	LEU	0.696	-0.419	-0.468
269	LYS	2.15	1.758	0.499
270	PHE	-0.452	-0.419	-0.468
271	LYS	-0.452	0.764	-0.468
272	ASP	-0.452	4.074	4.519
273	ALA	-0.452	-0.419	1.677
274	ASP	-0.452	4.074	4.519
275	GLY	0.223	-0.419	3.771
276	THR	1.44	-0.419	2.227
277	ASN	-0.452	2.929	2.227
278	LEU	-0.452	-0.419	-0.468
279	LEU	-0.452	-0.419	-0.468
280	PRO	1.115	-0.419	-0.468
281	LYS	0.293	3.014	-0.468
282	ILE	-0.452	-0.419	-0.468
283	ARG	-0.452	-0.419	-0.468
284	ASP	0.316	0.549	2.237
285	SER	-0.452	-0.419	-0.468
286	ALA	-0.452	-0.419	-0.468
287	GLY	-0.452	-0.419	-0.468
288	GLN	0.709	0.135	-0.468
289	LYS	-0.452	-0.419	-0.468
290	GLY	-0.452	-0.419	-0.468
291	THR	0.485	-0.419	-0.468
292	GLY	0.922	-0.419	-0.468
293	LYS	-0.452	-0.419	-0.468
294	TRP	-0.452	-0.419	-0.468
295	THR	-0.452	-0.419	-0.468
296	ALA	-0.452	-0.419	-0.468
297	ILE	-0.452	-0.419	-0.468
298	SER	-0.452	-0.419	4.397
299	ALA	-0.452	-0.419	-0.468
300	LEU	-0.452	-0.419	-0.468
301	GLU	-0.452	-0.089	4.397
302	TYR	-0.452	-0.419	-0.468
303	GLY	-0.452	-0.419	-0.468
304	THR	-0.452	-0.419	-0.468
305	PRO	-0.452	-0.419	-0.468
306	VAL	-0.452	-0.419	-0.468
307	THR	-0.452	-0.419	-0.468
308	LEU	-0.452	-0.419	-0.468
309	ILE	-0.452	-0.419	-0.468
310	GLY	-0.452	-0.419	-0.468
311	GLU	-0.452	-0.128	-0.468
312	ALA	-0.452	-0.419	-0.468
313	VAL	-0.452	-0.419	-0.468
314	PHE	-0.452	-0.419	-0.468
315	ALA	-0.452	-0.419	-0.468
316	ARG	-0.452	-0.419	-0.468
317	CYS	-0.452	0.135	-0.468
318	LEU	-0.452	-0.419	-0.468
319	SER	0.251	-0.419	0.436
320	SER	-0.452	-0.419	-0.468
321	LEU	-0.452	-0.419	1.354
322	LYS	-0.452	-0.419	2.237
323	ASP	-0.452	0.549	-0.468
324	GLU	-0.452	-0.181	1.354
325	ARG	-0.452	-0.419	-0.468
326	VAL	-0.452	-0.419	-0.468
327	GLN	0.122	-0.419	-0.468
328	ALA	-0.452	-0.419	-0.468
329	SER	0.122	-0.419	-0.468
330	LYS	-0.452	-0.419	-0.468
331	SER	-0.452	-0.419	-0.468
332	LEU	-0.452	-0.419	-0.468
333	SER	-0.452	-0.419	-0.468
334	GLY	-0.452	-0.419	-0.468
335	PRO	-0.452	-0.419	-0.468
336	GLN	-0.452	-0.419	-0.468
337	GLY	-0.452	-0.419	-0.468
338	VAL	-0.452	-0.419	-0.468
339	LYS	-0.452	-0.419	-0.468
340	PHE	-0.452	-0.419	-0.468
341	THR	-0.452	-0.419	-0.468
342	GLY	-0.452	-0.419	-0.468
343	ASN	-0.452	-0.419	-0.468
344	LYS	-0.452	-0.419	-0.468
345	ALA	-0.452	-0.419	-0.468
346	GLN	-0.452	-0.419	2.6
347	PHE	-0.452	-0.419	-0.468
348	LEU	-0.452	-0.419	-0.468
349	GLU	-0.452	2.162	2.823
350	ASP	-0.452	2.162	2.823
351	ILE	-0.452	-0.419	-0.468
352	ARG	-0.452	-0.419	1.103
353	LYS	-0.452	0.744	1.961
354	ALA	-0.452	-0.419	-0.468
355	LEU	-0.452	-0.419	-0.468
356	TYR	0.48	-0.419	1.006
357	ALA	-0.452	-0.419	-0.468
358	SER	-0.452	-0.419	-0.468
359	LYS	-0.452	-0.419	-0.468
360	ILE	-0.452	-0.419	-0.468
361	ILE	-0.452	-0.419	-0.468
362	SER	-0.452	-0.419	0.603
363	TYR	-0.452	-0.419	-0.468
364	ALA	-0.452	-0.419	-0.468
365	GLN	-0.452	-0.419	-0.468
366	GLY	-0.452	-0.419	-0.468
367	PHE	-0.452	-0.419	-0.468
368	MET	-0.452	-0.419	-0.468
369	LEU	-0.452	-0.419	-0.468
370	LEU	-0.452	-0.419	-0.468
371	ARG	-0.452	-0.419	-0.468
372	GLN	-0.452	0.761	-0.468
373	ALA	-0.452	-0.419	-0.468
374	ALA	-0.452	-0.419	-0.468
375	LEU	-0.452	-0.419	-0.468
376	GLU	-0.452	0.761	-0.468
377	PHE	-0.452	-0.419	-0.468
378	GLY	-0.452	-0.419	-0.468
379	TRP	-0.452	-0.419	-0.468
380	SER	-0.452	-0.419	-0.468
381	LEU	-0.452	-0.419	-0.468
382	ASN	-0.452	-0.419	0.459
383	TYR	-0.452	-0.419	-0.468
384	GLY	-0.452	-0.419	-0.468
385	ALA	-0.452	-0.419	-0.468
386	ILE	-0.452	-0.419	-0.468
387	ALA	0.45	-0.419	-0.468
388	LEU	-0.452	-0.419	-0.468
389	MET	0.237	-0.419	-0.468
390	TRP	1.196	-0.419	-0.468
391	ARG	1.394	-0.419	-0.468
392	GLY	-0.452	-0.419	-0.468
393	GLY	0.357	-0.419	-0.468
394	CYS	2.978	3.651	-0.468
395	ILE	2.978	-0.419	-0.468
396	ILE	0.864	0.442	-0.468
397	ARG	1.196	-0.419	-0.468
398	SER	-0.452	-0.419	-0.468
399	VAL	-0.452	-0.419	-0.468
400	PHE	-0.452	-0.419	-0.468
401	LEU	-0.452	-0.419	-0.468
402	GLY	-0.452	-0.419	-0.468
403	LYS	4.139	3.294	3.219
404	ILE	-0.452	-0.419	-0.468
405	LYS	-0.452	2.433	2.036
406	GLU	4.139	3.294	3.219
407	ALA	-0.452	-0.187	-0.468
408	PHE	-0.452	-0.419	-0.468
409	ASP	0.791	2.433	2.036
410	ARG	-0.452	0.308	-0.468
411	ASN	-0.452	-0.419	1.115
412	PRO	-0.452	-0.419	-0.468
413	GLU	-0.452	-0.419	-0.468
414	LEU	-0.452	-0.419	-0.468
415	GLN	-0.452	-0.419	-0.468
416	SER	-0.452	-0.419	-0.468
417	LEU	-0.452	-0.419	-0.468
418	LEU	-0.452	-0.419	-0.468
419	LEU	-0.452	-0.419	-0.468
420	ASP	0.672	-0.187	1.115
421	SER	-0.452	-0.419	-0.468
422	PHE	-0.452	-0.419	-0.468
423	PHE	-0.452	-0.419	-0.468
424	SER	-0.452	-0.419	-0.468
425	LYS	-0.452	-0.419	2.466
426	ALA	-0.452	-0.419	-0.468
427	VAL	-0.452	-0.419	-0.468
428	GLN	-0.452	-0.419	1.961
429	ASP	-0.452	-0.419	2.466
430	CYS	0.48	-0.419	-0.468
431	GLN	-0.452	-0.419	-0.468
432	ASP	-0.056	2.09	1.723
433	SER	-0.452	-0.419	-0.468
434	TRP	-0.452	-0.419	-0.468
435	ARG	-0.452	-0.419	0.471
436	ARG	-0.056	-0.419	1.723
437	VAL	-0.452	-0.419	-0.468
438	VAL	-0.452	-0.419	-0.468
439	SER	-0.452	-0.419	-0.468
440	THR	-0.452	-0.419	-0.468
441	GLY	-0.452	-0.419	-0.468
442	VAL	-0.452	-0.419	-0.468
443	GLN	-0.452	-0.419	-0.468
444	GLN	-0.452	-0.419	-0.468
445	GLY	1.138	-0.419	-0.468
446	ILE	0.391	-0.419	-0.468
447	PRO	0.954	-0.419	-0.468
448	MET	0.251	-0.419	-0.468
449	PRO	-0.452	-0.419	-0.468
450	SER	-0.452	-0.419	-0.468
451	PHE	-0.452	-0.128	-0.468
452	THR	-0.452	-0.419	-0.468
453	THR	-0.452	-0.419	-0.468
454	ALA	-0.452	-0.419	-0.468
455	LEU	-0.452	-0.419	-0.468
456	SER	-0.452	0.098	-0.468
457	PHE	-0.452	-0.419	-0.468
458	TYR	-0.452	1.094	1.227
459	ASP	7.523	4.222	1.961
460	GLY	-0.452	-0.419	-0.468
461	TYR	-0.452	-0.419	-0.468
462	ARG	0.842	0.348	-0.468
463	HIS	7.523	4.222	1.492
464	GLU	-0.452	0.229	-0.468
465	MET	0.405	-0.419	-0.468
466	LEU	0.405	-0.419	-0.468
467	PRO	-0.452	-0.419	-0.468
468	ALA	-0.452	-0.419	-0.468
469	ASN	-0.452	-0.419	-0.468
470	LEU	-0.452	-0.419	-0.468
471	LEU	-0.452	-0.419	-0.468
472	GLN	4.024	1.915	-0.468
473	ALA	-0.452	-0.419	-0.468
474	GLN	-0.452	-0.419	-0.468
475	ARG	0.449	-0.419	0.464
476	ASP	1.895	1.047	1.366
477	TYR	-0.452	-0.419	-0.468
478	PHE	-0.452	-0.419	-0.468
479	GLY	0.974	-0.419	-0.468
480	ALA	3.524	1.789	-0.468
481	HIS	4.024	1.915	1.366
482	THR	-0.452	-0.419	-0.468
483	TYR	1.255	0.91	-0.468
484	GLU	-0.452	0.156	0.464
485	LEU	-0.452	-0.419	-0.468
486	LEU	-0.452	-0.419	-0.468
487	SER	-0.452	-0.419	-0.468
488	ASN	-0.452	-0.419	-0.468
489	PRO	-0.452	-0.419	-0.468
490	GLY	-0.452	-0.419	-0.468
491	THR	-0.452	-0.419	-0.468
492	PHE	1.895	-0.419	-0.468
493	ILE	0.122	-0.419	-0.468
494	HIS	3.524	0.926	0.47
495	THR	1.626	-0.129	-0.468
496	ASN	0.699	0.254	1.366
497	TRP	1.061	-0.419	-0.468
498	THR	0.424	-0.016	-0.468
499	GLY	0.883	-0.419	-0.468
500	HIS	1.095	0.254	-0.468
501	GLY	-0.452	-0.419	-0.468
502	GLY	0.389	-0.419	-0.468
503	LYS	0.611	1.047	0.411
504	VAL	1.895	-0.419	-0.468
505	SER	1.329	0.166	-0.468
506	SER	0.517	0.43	-0.468
507	SER	0.077	0.926	-0.468
508	SER	1.327	-0.419	-0.468
509	TYR	0.659	-0.419	-0.468
510	ASN	-0.452	-0.419	-0.468
511	ALA	-0.452	-0.419	-0.468
